# Supplementary material for: Synthesis and Antiproliferative Activity against Cancer Cells of Indole-Aryl-Amide Derivatives
Source: Molecules. 2022 Dec 28;28(1):265. doi: 10.3390/molecules28010265 (PMC9822155; doi:10.3390/molecules28010265)
Supplement: Supplementary file 1 [file molecules-28-00265-s001.zip]

Archive with 1 entries (1 files):
- molecules-2082321-supplementary.pdf
